# Supplementary material for: Determinants of renal cell carcinoma invasion and metastatic competence
Source: Nat Commun. 2021 Oct 4;12:5760. doi: 10.1038/s41467-021-25918-4 (PMC8490399; doi:10.1038/s41467-021-25918-4)
Supplement: Supplementary file 3 — Supplementary Data 1 [file 41467_2021_25918_MOESM3_ESM.xlsx]

## Sheet: Sheet1
Supplementary Data File. 1 Complete list of enriched pathways in TT. nominal p-value (NOM p-val), False discovery rate q-value (FDR q-val), and Familywise-error rate p-value (FWER p-val) from GSEA analysis.
NAME	SIZE	ES	NES	NOM p-val	FDR q-val	FWER p-val	RANK AT MAX	LEADING EDGE
PID_FCER1_PATHWAY	53	0.612253	2.22783	0	4.67387e-05	0.002	3236	tags=51%, list=24%, signal=67%
PID_LYMPH_ANGIOGENESIS_PATHWAY	23	0.716995	2.17912	0	0.000153154	0.009	3236	tags=74%, list=24%, signal=98%
PID_AP1_PATHWAY	54	0.606861	2.16581	0	0.000162922	0.011	3241	tags=59%, list=25%, signal=78%
PID_IL6_7_PATHWAY	44	0.611799	2.13728	0	0.000193274	0.015	3432	tags=57%, list=26%, signal=76%
PID_FOXM1_PATHWAY	34	0.642778	2.11219	0	0.000288578	0.026	3028	tags=56%, list=23%, signal=72%
REACTOME_RAF_INDEPENDENT_MAPK1_3_ACTIVATION	21	0.701598	2.08509	0	0.000464899	0.048	2004	tags=57%, list=15%, signal=67%
PID_NFAT_TFPATHWAY	30	0.652742	2.08469	0	0.000461648	0.048	3472	tags=67%, list=26%, signal=90%
REACTOME_PI3K_AKT_SIGNALING_IN_CANCER	65	0.55485	2.07742	0	0.000489484	0.052	1710	tags=35%, list=13%, signal=40%
REACTOME_NON_INTEGRIN_MEMBRANE_ECM_INTERACTIONS	44	0.60143	2.07464	0	0.000488999	0.053	2867	tags=59%, list=22%, signal=75%
PID_CMYB_PATHWAY	68	0.542666	2.05733	0	0.000636262	0.071	3596	tags=57%, list=27%, signal=78%
REACTOME_INTERLEUKIN_4_AND_INTERLEUKIN_13_SIGNALING	78	0.528858	2.05214	0	0.000710256	0.08	3818	tags=56%, list=29%, signal=79%
PID_PDGFRB_PATHWAY	121	0.490089	2.05166	0	0.000705872	0.08	4101	tags=53%, list=31%, signal=76%
PID_ERBB1_DOWNSTREAM_PATHWAY	98	0.512612	2.0509	0	0.000701541	0.08	3562	tags=47%, list=27%, signal=64%
REACTOME_SIGNALING_BY_EGFR	41	0.586045	2.03504	0	0.000831518	0.101	2411	tags=41%, list=18%, signal=51%
PID_VEGFR1_PATHWAY	26	0.655491	2.032	0	0.000868201	0.106	2908	tags=62%, list=22%, signal=79%
PID_AVB3_INTEGRIN_PATHWAY	59	0.546146	2.02754	0	0.000909031	0.113	4205	tags=71%, list=32%, signal=104%
REACTOME_ESR_MEDIATED_SIGNALING	152	0.470608	2.02713	0	0.000911702	0.114	4217	tags=52%, list=32%, signal=75%
REACTOME_SYNDECAN_INTERACTIONS	26	0.653009	2.0242	0	0.000919177	0.117	3126	tags=65%, list=24%, signal=85%
REACTOME_CONSTITUTIVE_SIGNALING_BY_ABERRANT_PI3K_IN_CANCER	40	0.586021	2.01632	0	0.00107366	0.14	1208	tags=35%, list=9%, signal=38%
PID_FGF_PATHWAY	42	0.585372	2.01533	0	0.00109782	0.145	3432	tags=57%, list=26%, signal=77%
PID_ATF2_PATHWAY	43	0.574217	2.01419	0	0.00112244	0.151	3562	tags=65%, list=27%, signal=89%
PID_INTEGRIN1_PATHWAY	53	0.555331	2.01259	0	0.00113168	0.154	3797	tags=62%, list=29%, signal=87%
REACTOME_EXTRA_NUCLEAR_ESTROGEN_SIGNALING	59	0.532311	1.99093	0	0.00154612	0.224	3818	tags=58%, list=29%, signal=81%
REACTOME_NEGATIVE_REGULATION_OF_THE_PI3K_AKT_NETWORK	69	0.519595	1.98737	0	0.00161699	0.237	3532	tags=48%, list=27%, signal=65%
PID_ERBB1_RECEPTOR_PROXIMAL_PATHWAY	33	0.608125	1.98505	0	0.0016493	0.245	4180	tags=64%, list=32%, signal=93%
REACTOME_NUCLEAR_EVENTS_KINASE_AND_TRANSCRIPTION_FACTOR_ACTIVATION	24	0.660683	1.97988	0	0.00171285	0.258	2121	tags=50%, list=16%, signal=59%
REACTOME_ONCOGENIC_MAPK_SIGNALING	67	0.519061	1.97312	0	0.00177804	0.274	3971	tags=51%, list=30%, signal=72%
REACTOME_ESTROGEN_DEPENDENT_NUCLEAR_EVENTS_DOWNSTREAM_OF_ESR_MEMBRANE_SIGNALING	19	0.686933	1.97011	0	0.0018033	0.279	3023	tags=63%, list=23%, signal=82%
REACTOME_TOLL_LIKE_RECEPTOR_CASCADES	138	0.457599	1.96905	0	0.00181859	0.281	3326	tags=43%, list=25%, signal=57%
REACTOME_NEGATIVE_REGULATION_OF_MAPK_PATHWAY	37	0.591332	1.96449	0	0.00186907	0.292	1618	tags=32%, list=12%, signal=37%
PID_INTEGRIN3_PATHWAY	35	0.585644	1.95728	0	0.001954	0.315	3869	tags=74%, list=29%, signal=105%
REACTOME_INTRACELLULAR_SIGNALING_BY_SECOND_MESSENGERS	238	0.427955	1.9467	0	0.00217792	0.358	2819	tags=29%, list=21%, signal=37%
PID_ANGIOPOIETIN_RECEPTOR_PATHWAY	43	0.558991	1.94628	0	0.00218529	0.359	1618	tags=35%, list=12%, signal=40%
PID_REG_GR_PATHWAY	61	0.522235	1.94624	0	0.00217723	0.359	1925	tags=30%, list=15%, signal=34%
PID_MET_PATHWAY	72	0.503975	1.93655	0	0.00241596	0.398	3240	tags=43%, list=25%, signal=57%
REACTOME_SIGNALING_BY_BRAF_AND_RAF_FUSIONS	54	0.530396	1.93114	0	0.00258831	0.424	3971	tags=50%, list=30%, signal=71%
REACTOME_REGULATION_OF_CHOLESTEROL_BIOSYNTHESIS_BY_SREBP_SREBF	53	0.536307	1.92822	0	0.00261448	0.43	2963	tags=45%, list=22%, signal=58%
REACTOME_SYNTHESIS_OF_PIPS_AT_THE_EARLY_ENDOSOME_MEMBRANE	15	0.716804	1.92646	0	0.00266804	0.441	2787	tags=67%, list=21%, signal=84%
PID_UPA_UPAR_PATHWAY	30	0.596737	1.92629	0.00163399	0.00266832	0.443	3380	tags=60%, list=26%, signal=80%
REACTOME_MAPK_TARGETS_NUCLEAR_EVENTS_MEDIATED_BY_MAP_KINASES	30	0.600766	1.92435	0	0.00269737	0.454	2121	tags=47%, list=16%, signal=55%
PID_VEGFR1_2_PATHWAY	67	0.521661	1.91884	0	0.00294004	0.488	2930	tags=37%, list=22%, signal=48%
PID_GMCSF_PATHWAY	33	0.590169	1.91666	0	0.00302126	0.498	3302	tags=55%, list=25%, signal=73%
REACTOME_IRS_MEDIATED_SIGNALLING	27	0.612164	1.91317	0	0.0031269	0.508	2087	tags=52%, list=16%, signal=61%
REACTOME_SIGNALING_BY_MET	63	0.518032	1.91204	0	0.00316595	0.513	4180	tags=60%, list=32%, signal=88%
PID_TCPTP_PATHWAY	39	0.560562	1.90958	0	0.00324901	0.527	4180	tags=67%, list=32%, signal=97%
REACTOME_DISEASES_OF_SIGNAL_TRANSDUCTION	306	0.409784	1.90682	0	0.00335592	0.541	3740	tags=38%, list=28%, signal=52%
PID_PLK1_PATHWAY	37	0.56075	1.90655	0.00165563	0.00335394	0.541	2895	tags=49%, list=22%, signal=62%
REACTOME_SIGNALING_BY_EGFR_IN_CANCER	19	0.660684	1.89918	0	0.00359404	0.571	1515	tags=42%, list=11%, signal=47%
REACTOME_ONCOGENE_INDUCED_SENESCENCE	31	0.579245	1.89686	0	0.00368815	0.582	2827	tags=48%, list=21%, signal=61%
PID_HIF1_TFPATHWAY	59	0.508871	1.89254	0	0.00383229	0.604	2819	tags=37%, list=21%, signal=47%
REACTOME_MET_ACTIVATES_PTK2_SIGNALING	21	0.643418	1.89246	0.003367	0.00382491	0.604	2377	tags=62%, list=18%, signal=75%
PID_AR_PATHWAY	54	0.51783	1.88888	0	0.00396891	0.62	3818	tags=46%, list=29%, signal=65%
REACTOME_MET_PROMOTES_CELL_MOTILITY	30	0.592244	1.8884	0.00169492	0.00398219	0.622	2567	tags=53%, list=19%, signal=66%
REACTOME_HS_GAG_DEGRADATION	19	0.651111	1.88663	0.0017301	0.00402771	0.627	2685	tags=58%, list=20%, signal=73%
REACTOME_SIGNALING_BY_TYPE_1_INSULIN_LIKE_GROWTH_FACTOR_1_RECEPTOR_IGF1R	30	0.583373	1.8852	0	0.00409551	0.638	2087	tags=47%, list=16%, signal=55%
REACTOME_TOLL_LIKE_RECEPTOR_9_TLR9_CASCADE	89	0.480392	1.87875	0	0.00436519	0.674	3236	tags=43%, list=24%, signal=56%
REACTOME_INTERLEUKIN_10_SIGNALING	31	0.578048	1.87833	0	0.00436768	0.675	2279	tags=48%, list=17%, signal=58%
REACTOME_REGULATION_OF_LIPID_METABOLISM_BY_PEROXISOME_PROLIFERATOR_ACTIVATED_RECEPTOR_ALPHA_PPARALPHA	103	0.464245	1.87707	0	0.00440451	0.678	2963	tags=35%, list=22%, signal=45%
REACTOME_INSULIN_RECEPTOR_SIGNALLING_CASCADE	32	0.584247	1.87552	0	0.00444568	0.685	2087	tags=47%, list=16%, signal=56%
REACTOME_TRIF_TICAM1_MEDIATED_TLR4_SIGNALING	92	0.468681	1.87053	0	0.00465329	0.709	3326	tags=38%, list=25%, signal=50%
REACTOME_HS_GAG_BIOSYNTHESIS	20	0.647141	1.8693	0	0.0047021	0.714	2657	tags=60%, list=20%, signal=75%
REACTOME_SIGNALING_BY_NUCLEAR_RECEPTORS	179	0.425746	1.86027	0	0.00506563	0.759	4233	tags=49%, list=32%, signal=71%
REACTOME_SIGNALING_BY_INTERLEUKINS	452	0.383749	1.8504	0	0.00546793	0.785	3562	tags=37%, list=27%, signal=49%
REACTOME_ESTROGEN_DEPENDENT_GENE_EXPRESSION	96	0.457098	1.84914	0	0.00555032	0.79	2762	tags=33%, list=21%, signal=42%
PID_P53_DOWNSTREAM_PATHWAY	120	0.443444	1.84896	0	0.00554688	0.791	3544	tags=43%, list=27%, signal=59%
PID_AURORA_B_PATHWAY	31	0.573589	1.84358	0.00168067	0.00577585	0.814	3179	tags=48%, list=24%, signal=64%
PID_RB_1PATHWAY	52	0.515415	1.8405	0	0.00590233	0.83	3888	tags=60%, list=29%, signal=84%
REACTOME_MITOTIC_PROPHASE	98	0.457969	1.83857	0	0.0060824	0.838	2964	tags=39%, list=22%, signal=50%
REACTOME_DISEASES_OF_IMMUNE_SYSTEM	22	0.606601	1.83607	0.00348432	0.00620627	0.849	2913	tags=50%, list=22%, signal=64%
REACTOME_TRANSCRIPTIONAL_REGULATION_BY_MECP2	41	0.536973	1.83505	0.0033389	0.00623905	0.852	3227	tags=54%, list=24%, signal=71%
PID_PRL_SIGNALING_EVENTS_PATHWAY	22	0.620367	1.83141	0	0.00646993	0.86	2600	tags=45%, list=20%, signal=56%
REACTOME_TRANSCRIPTIONAL_REGULATION_OF_WHITE_ADIPOCYTE_DIFFERENTIATION	75	0.467413	1.82981	0	0.00659345	0.87	2963	tags=32%, list=22%, signal=41%
REACTOME_CELLULAR_SENESCENCE	133	0.433088	1.82536	0	0.00687177	0.882	2827	tags=35%, list=21%, signal=45%
REACTOME_SIGNALING_BY_VEGF	99	0.44707	1.82431	0	0.00693746	0.886	3224	tags=36%, list=24%, signal=48%
REACTOME_BINDING_AND_UPTAKE_OF_LIGANDS_BY_SCAVENGER_RECEPTORS	31	0.564332	1.82326	0.00164745	0.00700304	0.89	1986	tags=45%, list=15%, signal=53%
PID_PI3KCI_AKT_PATHWAY	32	0.563175	1.82292	0.00162602	0.00700272	0.89	3738	tags=50%, list=28%, signal=70%
REACTOME_TOLL_LIKE_RECEPTOR_TLR1:TLR2_CASCADE	90	0.459879	1.82268	0	0.0069932	0.891	2895	tags=38%, list=22%, signal=48%
REACTOME_SUMOYLATION	150	0.426206	1.8226	0	0.00698364	0.892	3464	tags=42%, list=26%, signal=56%
REACTOME_INTERLEUKIN_17_SIGNALING	64	0.483244	1.82132	0	0.00697296	0.895	2895	tags=41%, list=22%, signal=52%
PID_ER_NONGENOMIC_PATHWAY	36	0.541607	1.82089	0	0.00695713	0.898	4460	tags=67%, list=34%, signal=100%
PID_NCADHERIN_PATHWAY	29	0.579622	1.81801	0.00165563	0.00715188	0.91	2999	tags=41%, list=23%, signal=53%
REACTOME_OTHER_SEMAPHORIN_INTERACTIONS	16	0.670658	1.81545	0	0.00732872	0.919	2662	tags=56%, list=20%, signal=70%
PID_AR_TF_PATHWAY	42	0.516486	1.81248	0.00166389	0.00750713	0.931	1925	tags=29%, list=15%, signal=33%
PID_IL2_1PATHWAY	52	0.497564	1.81151	0	0.00756303	0.933	1725	tags=33%, list=13%, signal=37%
REACTOME_CONSTITUTIVE_SIGNALING_BY_AKT1_E17K_IN_CANCER	24	0.598902	1.81116	0.00328947	0.0075793	0.933	2819	tags=50%, list=21%, signal=63%
REACTOME_SIGNALING_BY_PDGF	45	0.514765	1.80952	0.00320513	0.00768757	0.936	3760	tags=58%, list=28%, signal=80%
PID_S1P_S1P2_PATHWAY	23	0.598111	1.80468	0	0.0081213	0.946	1618	tags=39%, list=12%, signal=45%
REACTOME_TOLL_LIKE_RECEPTOR_4_TLR4_CASCADE	116	0.430688	1.79478	0	0.00872711	0.969	3326	tags=39%, list=25%, signal=51%
REACTOME_HDMS_DEMETHYLATE_HISTONES	23	0.606985	1.79353	0.0017452	0.00881198	0.973	3711	tags=65%, list=28%, signal=91%
REACTOME_ASSEMBLY_OF_COLLAGEN_FIBRILS_AND_OTHER_MULTIMERIC_STRUCTURES	39	0.531601	1.79268	0.00163399	0.00887619	0.975	2649	tags=51%, list=20%, signal=64%
REACTOME_CELL_SURFACE_INTERACTIONS_AT_THE_VASCULAR_WALL	101	0.446079	1.79108	0	0.00896613	0.976	1945	tags=30%, list=15%, signal=35%
PID_NFKAPPAB_CANONICAL_PATHWAY	20	0.616333	1.78975	0.005	0.00906835	0.978	2786	tags=45%, list=21%, signal=57%
REACTOME_REGULATION_OF_HSF1_MEDIATED_HEAT_SHOCK_RESPONSE	73	0.463179	1.78793	0	0.0091811	0.981	2459	tags=37%, list=19%, signal=45%
PID_NFAT_3PATHWAY	50	0.502099	1.78597	0	0.00933754	0.983	3478	tags=48%, list=26%, signal=65%
REACTOME_METAL_ION_SLC_TRANSPORTERS	20	0.613429	1.78367	0.00506757	0.0095426	0.983	2205	tags=45%, list=17%, signal=54%
REACTOME_EPHB_MEDIATED_FORWARD_SIGNALING	34	0.545748	1.78144	0.0016835	0.00974442	0.985	1951	tags=35%, list=15%, signal=41%
PID_EPHB_FWD_PATHWAY	32	0.55365	1.77623	0.00326264	0.0101542	0.986	2908	tags=50%, list=22%, signal=64%
REACTOME_PRE_NOTCH_EXPRESSION_AND_PROCESSING	62	0.474005	1.77519	0	0.0102148	0.987	4043	tags=55%, list=31%, signal=79%
PID_SMAD2_3NUCLEAR_PATHWAY	69	0.46649	1.77144	0.0015674	0.010652	0.991	2819	tags=36%, list=21%, signal=46%
PID_FAK_PATHWAY	55	0.481429	1.76853	0.003003	0.0108608	0.991	2908	tags=40%, list=22%, signal=51%
PID_IL23_PATHWAY	22	0.599853	1.76747	0.00171527	0.010943	0.993	1334	tags=32%, list=10%, signal=35%
REACTOME_NUCLEOTIDE_BINDING_DOMAIN_LEUCINE_RICH_REPEAT_CONTAINING_RECEPTOR_NLR_SIGNALING_PATHWAYS	50	0.496453	1.7671	0	0.0109486	0.993	1604	tags=24%, list=12%, signal=27%
PID_CXCR3_PATHWAY	38	0.519196	1.76306	0.00163399	0.0113308	0.994	3664	tags=53%, list=28%, signal=73%
REACTOME_SYNTHESIS_OF_PIPS_AT_THE_PLASMA_MEMBRANE	47	0.491645	1.76297	0.0016	0.0113227	0.994	3532	tags=49%, list=27%, signal=67%
PID_REELIN_PATHWAY	21	0.603379	1.76267	0.00543478	0.0113322	0.994	3411	tags=57%, list=26%, signal=77%
PID_IL4_2PATHWAY	42	0.51571	1.76188	0.00162866	0.0113979	0.994	3298	tags=45%, list=25%, signal=60%
PID_PS1_PATHWAY	36	0.533558	1.76086	0	0.0114852	0.994	4040	tags=64%, list=31%, signal=92%
PID_MAPK_TRK_PATHWAY	28	0.549018	1.7606	0.00330579	0.0114941	0.994	3282	tags=50%, list=25%, signal=66%
REACTOME_DISEASES_ASSOCIATED_WITH_O_GLYCOSYLATION_OF_PROTEINS	37	0.514943	1.75946	0.00673401	0.0116248	0.994	3173	tags=49%, list=24%, signal=64%
PID_LYSOPHOSPHOLIPID_PATHWAY	56	0.472256	1.75813	0	0.0117722	0.995	1274	tags=23%, list=10%, signal=26%
REACTOME_SIGNALING_BY_RECEPTOR_TYROSINE_KINASES	359	0.371586	1.75668	0	0.0119351	0.995	4180	tags=45%, list=32%, signal=64%
PID_GLYPICAN_1PATHWAY	19	0.605694	1.75593	0.00517241	0.0120238	0.996	2595	tags=53%, list=20%, signal=65%
PID_EPO_PATHWAY	29	0.539704	1.75345	0.00166945	0.012316	0.996	1400	tags=38%, list=11%, signal=42%
REACTOME_NUCLEAR_ENVELOPE_BREAKDOWN	52	0.484208	1.75304	0	0.0123164	0.996	2964	tags=46%, list=22%, signal=59%
PID_IFNG_PATHWAY	37	0.517151	1.74573	0.00343053	0.0129468	0.996	3399	tags=51%, list=26%, signal=69%
REACTOME_MYD88_CASCADE_INITIATED_ON_PLASMA_MEMBRANE	79	0.454415	1.74396	0	0.0131511	0.996	2895	tags=37%, list=22%, signal=47%
REACTOME_TP53_REGULATES_TRANSCRIPTION_OF_CELL_CYCLE_GENES	41	0.51091	1.74347	0	0.0131821	0.996	2833	tags=49%, list=21%, signal=62%
REACTOME_SIGNALING_BY_NOTCH2	28	0.555418	1.74314	0.0051458	0.0132202	0.996	4258	tags=68%, list=32%, signal=100%
REACTOME_SPHINGOLIPID_METABOLISM	71	0.453702	1.74308	0	0.0132142	0.996	3088	tags=42%, list=23%, signal=55%
REACTOME_TP53_REGULATES_TRANSCRIPTION_OF_ADDITIONAL_CELL_CYCLE_GENES_WHOSE_EXACT_ROLE_IN_THE_P53_PATHWAY_REMAIN_UNCERTAIN	17	0.615575	1.74157	0.0087108	0.0134138	0.996	2276	tags=53%, list=17%, signal=64%
REACTOME_SIGNALING_BY_FGFR3	28	0.550479	1.74093	0	0.0134994	0.996	1710	tags=36%, list=13%, signal=41%
REACTOME_SIGNALING_BY_RAS_MUTANTS	48	0.484348	1.7409	0.0064	0.0134816	0.996	3555	tags=44%, list=27%, signal=60%
REACTOME_SIGNALING_BY_NON_RECEPTOR_TYROSINE_KINASES	41	0.500801	1.73751	0.0033389	0.0137486	0.996	2999	tags=41%, list=23%, signal=53%
REACTOME_ACTIVATION_OF_GENE_EXPRESSION_BY_SREBF_SREBP	40	0.518722	1.73677	0.00163934	0.0137981	0.996	2963	tags=45%, list=22%, signal=58%
REACTOME_SIGNALING_BY_FGFR1_IN_DISEASE	28	0.545087	1.73653	0.00171821	0.0138071	0.996	4056	tags=64%, list=31%, signal=93%
PID_IL1_PATHWAY	31	0.535424	1.73592	0.00344828	0.0138404	0.996	3244	tags=48%, list=25%, signal=64%
REACTOME_METABOLISM_OF_FAT_SOLUBLE_VITAMINS	30	0.543969	1.73572	0	0.0138403	0.997	1814	tags=43%, list=14%, signal=50%
REACTOME_CELLULAR_RESPONSE_TO_HEAT_STRESS	90	0.435941	1.73387	0.0015748	0.014023	0.997	2718	tags=36%, list=21%, signal=44%
PID_PTP1B_PATHWAY	42	0.502887	1.73219	0.00327869	0.0141423	0.998	4180	tags=55%, list=32%, signal=80%
REACTOME_EGFR_DOWNREGULATION	24	0.562619	1.73077	0.00686106	0.014304	0.998	2411	tags=38%, list=18%, signal=46%
REACTOME_HEMOSTASIS	426	0.362575	1.73039	0	0.0143555	0.999	4061	tags=41%, list=31%, signal=57%
REACTOME_LAMININ_INTERACTIONS	22	0.583849	1.72923	0.00505902	0.0144966	0.999	2867	tags=59%, list=22%, signal=75%
PID_NECTIN_PATHWAY	28	0.53999	1.72919	0.00806452	0.0144781	0.999	2951	tags=50%, list=22%, signal=64%
REACTOME_CELL_CYCLE	492	0.357334	1.72479	0	0.0149605	1	3029	tags=32%, list=23%, signal=40%
REACTOME_SIGNAL_TRANSDUCTION_BY_L1	17	0.614265	1.72225	0.00167785	0.01537	1	2867	tags=53%, list=22%, signal=68%
REACTOME_SENESCENCE_ASSOCIATED_SECRETORY_PHENOTYPE_SASP	64	0.454472	1.72178	0	0.0154311	1	2554	tags=33%, list=19%, signal=40%
PID_TCR_CALCIUM_PATHWAY	20	0.593269	1.71926	0.00707965	0.0158018	1	3441	tags=55%, list=26%, signal=74%
REACTOME_DOWNSTREAM_SIGNALING_OF_ACTIVATED_FGFR1	16	0.619401	1.71861	0.00343053	0.0158984	1	3432	tags=69%, list=26%, signal=93%
REACTOME_AMINO_ACID_TRANSPORT_ACROSS_THE_PLASMA_MEMBRANE	20	0.589505	1.71496	0.0102389	0.0164752	1	1847	tags=40%, list=14%, signal=46%
REACTOME_SIGNALING_BY_INSULIN_RECEPTOR	51	0.480333	1.71347	0.00321027	0.0166446	1	3665	tags=47%, list=28%, signal=65%
REACTOME_SUMOYLATION_OF_DNA_DAMAGE_RESPONSE_AND_REPAIR_PROTEINS	68	0.443308	1.71322	0.00160514	0.0166527	1	2775	tags=41%, list=21%, signal=52%
PID_ERBB1_INTERNALIZATION_PATHWAY	37	0.513303	1.71254	0.00813008	0.0166852	1	1516	tags=30%, list=11%, signal=33%
REACTOME_REGULATION_OF_TLR_BY_ENDOGENOUS_LIGAND	15	0.628919	1.71186	0.00344828	0.0167867	1	2948	tags=53%, list=22%, signal=69%
REACTOME_CELL_CYCLE_MITOTIC	422	0.360515	1.71064	0	0.0169957	1	2966	tags=32%, list=22%, signal=39%
REACTOME_BMAL1:CLOCK_NPAS2_ACTIVATES_CIRCADIAN_GENE_EXPRESSION	24	0.560158	1.70995	0.0117845	0.017088	1	2963	tags=54%, list=22%, signal=70%
REACTOME_MAPK_FAMILY_SIGNALING_CASCADES	209	0.385291	1.70721	0	0.0173301	1	2948	tags=30%, list=22%, signal=38%
PID_NOTCH_PATHWAY	44	0.487584	1.70081	0.00475436	0.0180708	1	4300	tags=64%, list=33%, signal=94%
REACTOME_ATTENUATION_PHASE	21	0.578313	1.69787	0.00713012	0.0185155	1	3209	tags=43%, list=24%, signal=57%
REACTOME_SIGNALING_BY_SCF_KIT	39	0.497743	1.69371	0.00506757	0.0192468	1	2908	tags=54%, list=22%, signal=69%
REACTOME_SIGNALING_BY_FGFR4	28	0.528668	1.69061	0.00183824	0.0196401	1	1618	tags=32%, list=12%, signal=37%
REACTOME_PKMTS_METHYLATE_HISTONE_LYSINES	42	0.488643	1.68977	0.0131579	0.0197326	1	3843	tags=50%, list=29%, signal=70%
PID_CDC42_PATHWAY	61	0.454888	1.6886	0	0.019882	1	1618	tags=26%, list=12%, signal=30%
REACTOME_ANTIGEN_PRESENTATION:_FOLDING_ASSEMBLY_AND_PEPTIDE_LOADING_OF_CLASS_I_MHC	20	0.576708	1.68801	0.003367	0.0199743	1	4482	tags=65%, list=34%, signal=98%
PID_BCR_5PATHWAY	59	0.457674	1.68453	0.00163934	0.0204975	1	2908	tags=39%, list=22%, signal=50%
PID_NFKAPPAB_ATYPICAL_PATHWAY	15	0.617287	1.67954	0.00542496	0.0213901	1	581	tags=20%, list=4%, signal=21%
REACTOME_SIGNALING_BY_HIPPO	18	0.60444	1.67918	0.017452	0.0213928	1	4604	tags=83%, list=35%, signal=128%
REACTOME_VEGFR2_MEDIATED_CELL_PROLIFERATION	18	0.598853	1.66302	0.017094	0.0243347	1	3061	tags=61%, list=23%, signal=79%
REACTOME_TRANSCRIPTIONAL_REGULATION_OF_GRANULOPOIESIS	45	0.473786	1.66265	0.00834725	0.0243293	1	4056	tags=56%, list=31%, signal=80%
REACTOME_O_GLYCOSYLATION_OF_TSR_DOMAIN_CONTAINING_PROTEINS	24	0.549778	1.66255	0.00881834	0.0243189	1	1795	tags=38%, list=14%, signal=43%
REACTOME_CIRCADIAN_CLOCK	64	0.444264	1.66142	0.00638978	0.0245398	1	3885	tags=52%, list=29%, signal=73%
REACTOME_NUCLEAR_SIGNALING_BY_ERBB4	21	0.580186	1.66085	0.00505902	0.0246221	1	5023	tags=81%, list=38%, signal=130%
REACTOME_SYNTHESIS_OF_PIPS_AT_THE_GOLGI_MEMBRANE	15	0.612505	1.65677	0.0178891	0.0253579	1	2787	tags=60%, list=21%, signal=76%
REACTOME_SUMOYLATION_OF_DNA_REPLICATION_PROTEINS	46	0.469293	1.65651	0.00157729	0.0253529	1	3195	tags=43%, list=24%, signal=57%
PID_BETA_CATENIN_NUC_PATHWAY	57	0.444282	1.65526	0.00480769	0.0255241	1	3478	tags=44%, list=26%, signal=59%
REACTOME_CONDENSATION_OF_PROPHASE_CHROMOSOMES	30	0.506977	1.64967	0.015544	0.0263586	1	2859	tags=43%, list=22%, signal=55%
REACTOME_NEUTROPHIL_DEGRANULATION	384	0.345634	1.64965	0	0.0263341	1	4365	tags=43%, list=33%, signal=62%
REACTOME_TRANSCRIPTIONAL_REGULATION_BY_TP53	302	0.353448	1.64872	0	0.0264894	1	3586	tags=34%, list=27%, signal=45%
REACTOME_SEMAPHORIN_INTERACTIONS	54	0.450851	1.64861	0.00638978	0.0264821	1	2849	tags=43%, list=22%, signal=54%
REACTOME_SIGNALING_BY_WNT_IN_CANCER	27	0.518735	1.64565	0.00844595	0.0269556	1	3740	tags=48%, list=28%, signal=67%
REACTOME_CHROMATIN_ORGANIZATION	201	0.372324	1.64505	0	0.0270125	1	3726	tags=38%, list=28%, signal=53%
PID_TELOMERASE_PATHWAY	56	0.450209	1.64399	0.00806452	0.0271822	1	4619	tags=50%, list=35%, signal=77%
REACTOME_HEPARAN_SULFATE_HEPARIN_HS_GAG_METABOLISM	37	0.486853	1.64085	0.0179739	0.0277582	1	2685	tags=46%, list=20%, signal=58%
REACTOME_INFLAMMASOMES	18	0.581643	1.64038	0.0069808	0.0278386	1	1003	tags=22%, list=8%, signal=24%
REACTOME_SIGNALING_BY_ERBB4	38	0.488632	1.63957	0.00963082	0.0280493	1	4300	tags=61%, list=33%, signal=89%
PID_MYC_ACTIV_PATHWAY	72	0.426484	1.63951	0.00322581	0.0280284	1	3303	tags=35%, list=25%, signal=46%
REACTOME_ACTIVATED_NOTCH1_TRANSMITS_SIGNAL_TO_THE_NUCLEUS	25	0.534634	1.63821	0.010101	0.02829	1	2846	tags=44%, list=22%, signal=56%
REACTOME_DEPOLYMERISATION_OF_THE_NUCLEAR_LAMINA	15	0.604695	1.63645	0.0139616	0.0286697	1	3402	tags=67%, list=26%, signal=90%
PID_TRAIL_PATHWAY	27	0.521146	1.6346	0.0104895	0.0290626	1	3540	tags=59%, list=27%, signal=81%
REACTOME_ANTIVIRAL_MECHANISM_BY_IFN_STIMULATED_GENES	78	0.413361	1.63322	0.00307692	0.0292914	1	2374	tags=31%, list=18%, signal=37%
PID_PDGFRA_PATHWAY	18	0.577716	1.63165	0.0279146	0.0295856	1	3023	tags=56%, list=23%, signal=72%
REACTOME_SUMOYLATION_OF_UBIQUITINYLATION_PROTEINS	38	0.472475	1.62504	0.013289	0.031007	1	2374	tags=39%, list=18%, signal=48%
REACTOME_SUMOYLATION_OF_CHROMATIN_ORGANIZATION_PROTEINS	55	0.445087	1.62341	0.00636943	0.0313623	1	2950	tags=42%, list=22%, signal=54%
REACTOME_TRANSPORT_OF_INORGANIC_CATIONS_ANIONS_AND_AMINO_ACIDS_OLIGOPEPTIDES	58	0.44033	1.62333	0.00786164	0.031348	1	1847	tags=28%, list=14%, signal=32%
REACTOME_INTERLEUKIN_6_FAMILY_SIGNALING	18	0.579136	1.6221	0.0125673	0.0315462	1	2004	tags=50%, list=15%, signal=59%
PID_RXR_VDR_PATHWAY	21	0.547427	1.62036	0.0122592	0.0318607	1	3434	tags=48%, list=26%, signal=64%
REACTOME_NCAM_SIGNALING_FOR_NEURITE_OUT_GROWTH	33	0.496723	1.62	0.017094	0.0319455	1	1709	tags=42%, list=13%, signal=49%
REACTOME_HOST_INTERACTIONS_WITH_INFLUENZA_FACTORS	42	0.466257	1.61956	0.0102041	0.0320171	1	2374	tags=36%, list=18%, signal=43%
REACTOME_SIGNALING_BY_FGFR1	33	0.491244	1.61855	0.0160772	0.0321685	1	2297	tags=36%, list=17%, signal=44%
REACTOME_RESOLUTION_OF_SISTER_CHROMATID_COHESION	98	0.405852	1.6184	0	0.0321889	1	3626	tags=43%, list=27%, signal=59%
REACTOME_PI_METABOLISM	72	0.423189	1.61738	0.0015625	0.0324502	1	2908	tags=40%, list=22%, signal=51%
PID_SHP2_PATHWAY	47	0.45651	1.61382	0.00789889	0.0332606	1	3686	tags=55%, list=28%, signal=76%
PID_SYNDECAN_2_PATHWAY	27	0.516872	1.61345	0.0199336	0.0332995	1	3486	tags=48%, list=26%, signal=65%
REACTOME_NEGATIVE_REGULATION_OF_FGFR1_SIGNALING	20	0.558404	1.61307	0.0223752	0.0333667	1	1618	tags=30%, list=12%, signal=34%
PID_A6B1_A6B4_INTEGRIN_PATHWAY	34	0.489349	1.6119	0.0145161	0.0336035	1	4180	tags=53%, list=32%, signal=77%
REACTOME_MISCELLANEOUS_TRANSPORT_AND_BINDING_EVENTS	20	0.54947	1.61114	0.0200364	0.0337798	1	4560	tags=70%, list=35%, signal=107%
PID_IL3_PATHWAY	23	0.545994	1.61039	0.00693241	0.0339255	1	3302	tags=52%, list=25%, signal=69%
REACTOME_NUCLEAR_PORE_COMPLEX_NPC_DISASSEMBLY	36	0.481709	1.60923	0.0133779	0.0342235	1	2374	tags=42%, list=18%, signal=51%
REACTOME_RETROGRADE_TRANSPORT_AT_THE_TRANS_GOLGI_NETWORK	46	0.458837	1.60919	0.00652529	0.0342019	1	2638	tags=37%, list=20%, signal=46%
PID_SYNDECAN_4_PATHWAY	26	0.522572	1.60871	0.00705467	0.0342416	1	2717	tags=38%, list=21%, signal=48%
PID_AVB3_OPN_PATHWAY	31	0.506293	1.60856	0.0122807	0.0342495	1	3028	tags=42%, list=23%, signal=54%
REACTOME_DEGRADATION_OF_THE_EXTRACELLULAR_MATRIX	81	0.412938	1.60786	0	0.0344443	1	2782	tags=43%, list=21%, signal=54%
REACTOME_G_ALPHA_Q_SIGNALLING_EVENTS	109	0.391068	1.60778	0.00147059	0.0344336	1	2717	tags=39%, list=21%, signal=48%
REACTOME_COLLAGEN_DEGRADATION	36	0.477433	1.60663	0.00967742	0.0345624	1	2649	tags=56%, list=20%, signal=69%
REACTOME_M_PHASE	302	0.3414	1.60624	0	0.0346434	1	2964	tags=29%, list=22%, signal=37%
PID_INSULIN_PATHWAY	40	0.473941	1.60514	0.0131363	0.0348373	1	1641	tags=30%, list=12%, signal=34%
REACTOME_CELLULAR_RESPONSES_TO_STRESS	343	0.341984	1.60502	0	0.0348355	1	2957	tags=28%, list=22%, signal=35%
REACTOME_DOWNSTREAM_SIGNAL_TRANSDUCTION	26	0.506418	1.60339	0.0234899	0.035234	1	1515	tags=31%, list=11%, signal=35%
PID_HNF3A_PATHWAY	23	0.546456	1.60142	0.0156522	0.0356102	1	3332	tags=52%, list=25%, signal=70%
REACTOME_GLYCOSAMINOGLYCAN_METABOLISM	93	0.397233	1.60059	0.00900901	0.0356665	1	3266	tags=45%, list=25%, signal=60%
REACTOME_REGULATION_OF_INSULIN_LIKE_GROWTH_FACTOR_IGF_TRANSPORT_AND_UPTAKE_BY_INSULIN_LIKE_GROWTH_FACTOR_BINDING_PROTEINS_IGFBPS	77	0.412255	1.59958	0	0.0358159	1	4157	tags=56%, list=31%, signal=81%
PID_THROMBIN_PAR1_PATHWAY	37	0.469049	1.59925	0.0143312	0.0358545	1	4034	tags=51%, list=31%, signal=74%
PID_ERBB2_ERBB3_PATHWAY	40	0.472603	1.59706	0.013267	0.0364823	1	1618	tags=28%, list=12%, signal=31%
REACTOME_SIGNALING_BY_LIGAND_RESPONSIVE_EGFR_VARIANTS_IN_CANCER	16	0.583375	1.59689	0.0210158	0.0365008	1	1515	tags=38%, list=11%, signal=42%
REACTOME_INTERLEUKIN_3_INTERLEUKIN_5_AND_GM_CSF_SIGNALING	41	0.465133	1.59416	0.0096	0.037103	1	3532	tags=49%, list=27%, signal=66%
REACTOME_FATTY_ACYL_COA_BIOSYNTHESIS	22	0.526104	1.59404	0.0216216	0.0370576	1	1741	tags=36%, list=13%, signal=42%
REACTOME_CD28_CO_STIMULATION	28	0.501666	1.59386	0.0101351	0.0370239	1	1616	tags=32%, list=12%, signal=37%
PID_FRA_PATHWAY	36	0.479432	1.59211	0.017331	0.0374636	1	3380	tags=58%, list=26%, signal=78%
PID_MTOR_4PATHWAY	65	0.420859	1.58996	0.00317965	0.0378675	1	3957	tags=37%, list=30%, signal=52%
REACTOME_CLATHRIN_MEDIATED_ENDOCYTOSIS	118	0.383356	1.58976	0.00286533	0.0378999	1	4151	tags=39%, list=31%, signal=56%
REACTOME_OXIDATIVE_STRESS_INDUCED_SENESCENCE	75	0.410112	1.58402	0.00613497	0.0392998	1	2827	tags=33%, list=21%, signal=42%
REACTOME_CHONDROITIN_SULFATE_DERMATAN_SULFATE_METABOLISM	40	0.466054	1.58303	0.00796178	0.0394184	1	3266	tags=52%, list=25%, signal=70%
REACTOME_METABOLISM_OF_VITAMINS_AND_COFACTORS	146	0.368245	1.58243	0.00140252	0.0395331	1	2215	tags=26%, list=17%, signal=31%
PID_P73PATHWAY	65	0.411423	1.58088	0.00463679	0.0400137	1	3967	tags=46%, list=30%, signal=66%
PID_ILK_PATHWAY	45	0.448301	1.57937	0.0117057	0.0403912	1	4167	tags=56%, list=32%, signal=81%
REACTOME_OTHER_INTERLEUKIN_SIGNALING	209	0.352738	1.5784	0	0.0405796	1	3596	tags=33%, list=27%, signal=45%
REACTOME_SIGNALING_BY_GPCR	371	0.331832	1.57779	0	0.0406987	1	2476	tags=30%, list=19%, signal=35%
REACTOME_SUMOYLATION_OF_TRANSCRIPTION_COFACTORS	38	0.46735	1.57681	0.0177994	0.0410091	1	3080	tags=37%, list=23%, signal=48%
REACTOME_CYCLIN_A_B1_B2_ASSOCIATED_EVENTS_DURING_G2_M_TRANSITION	20	0.539554	1.57324	0.0190311	0.0422031	1	2943	tags=55%, list=22%, signal=71%
REACTOME_INTERFERON_SIGNALING	157	0.361356	1.57216	0.00141443	0.0425052	1	2440	tags=25%, list=18%, signal=30%
REACTOME_SLC_TRANSPORTER_DISORDERS	70	0.411423	1.57153	0.00464396	0.0426734	1	2513	tags=36%, list=19%, signal=44%
PID_RETINOIC_ACID_PATHWAY	26	0.502022	1.56849	0.024055	0.0436084	1	2963	tags=50%, list=22%, signal=64%
REACTOME_SIGNALING_BY_ERBB2	38	0.461868	1.56743	0.0105263	0.0439255	1	4279	tags=47%, list=32%, signal=70%
PID_RET_PATHWAY	34	0.47846	1.56495	0.0212072	0.0447773	1	3432	tags=41%, list=26%, signal=55%
REACTOME_INTEGRIN_CELL_SURFACE_INTERACTIONS	63	0.420714	1.56452	0.00787402	0.04492	1	3952	tags=62%, list=30%, signal=88%
PID_SYNDECAN_1_PATHWAY	31	0.477958	1.56283	0.0229508	0.0451816	1	2649	tags=48%, list=20%, signal=60%
REACTOME_FACTORS_INVOLVED_IN_MEGAKARYOCYTE_DEVELOPMENT_AND_PLATELET_PRODUCTION	101	0.384076	1.56281	0.00423729	0.0451533	1	2898	tags=31%, list=22%, signal=39%
PID_E2F_PATHWAY	63	0.423888	1.56264	0.00757576	0.0451658	1	3554	tags=46%, list=27%, signal=63%
REACTOME_SUMOYLATION_OF_INTRACELLULAR_RECEPTORS	24	0.507646	1.55911	0.0106572	0.046021	1	3464	tags=46%, list=26%, signal=62%
REACTOME_RORA_ACTIVATES_GENE_EXPRESSION	18	0.549912	1.55815	0.0288809	0.046284	1	3464	tags=56%, list=26%, signal=75%
REACTOME_SIGNALING_BY_NOTCH3	43	0.455225	1.5559	0.0113636	0.047056	1	4258	tags=58%, list=32%, signal=86%
PID_AR_NONGENOMIC_PATHWAY	27	0.492211	1.55367	0.0285714	0.0477215	1	2908	tags=30%, list=22%, signal=38%
REACTOME_O_LINKED_GLYCOSYLATION	65	0.410671	1.55215	0.00456621	0.0481537	1	3178	tags=43%, list=24%, signal=56%
REACTOME_NEGATIVE_REGULATION_OF_FGFR3_SIGNALING	19	0.547988	1.55212	0.0341463	0.0481244	1	1710	tags=32%, list=13%, signal=36%
PID_P38_ALPHA_BETA_DOWNSTREAM_PATHWAY	33	0.467173	1.55051	0.024077	0.0485225	1	3562	tags=42%, list=27%, signal=58%
REACTOME_ECM_PROTEOGLYCANS	48	0.431584	1.54967	0.016129	0.0487294	1	2377	tags=44%, list=18%, signal=53%
REACTOME_NOTCH3_ACTIVATION_AND_TRANSMISSION_OF_SIGNAL_TO_THE_NUCLEUS	22	0.528457	1.54851	0.0222222	0.0489853	1	4258	tags=59%, list=32%, signal=87%
REACTOME_FGFR1_MUTANT_RECEPTOR_ACTIVATION	22	0.516004	1.54769	0.0368509	0.0492493	1	1334	tags=32%, list=10%, signal=35%
REACTOME_DAG_AND_IP3_SIGNALING	32	0.481849	1.54754	0.0197368	0.049268	1	2717	tags=38%, list=21%, signal=47%
REACTOME_GLYCOSPHINGOLIPID_METABOLISM	34	0.463899	1.5457	0.0252101	0.0496567	1	2984	tags=35%, list=23%, signal=45%
PID_ENDOTHELIN_PATHWAY	53	0.427747	1.54561	0.00650406	0.0496409	1	2819	tags=36%, list=21%, signal=45%
REACTOME_CA2PLUS_PATHWAY	45	0.437792	1.54309	0.0108025	0.0503584	1	2930	tags=40%, list=22%, signal=51%
REACTOME_DISEASES_OF_GLYCOSYLATION	102	0.377805	1.54033	0.00882353	0.0513514	1	3309	tags=39%, list=25%, signal=52%
REACTOME_PLATELET_CALCIUM_HOMEOSTASIS	15	0.574777	1.5403	0.030303	0.0513176	1	4057	tags=67%, list=31%, signal=96%
REACTOME_REGULATION_OF_MECP2_EXPRESSION_AND_ACTIVITY	27	0.483511	1.53993	0.0351438	0.0514095	1	3171	tags=44%, list=24%, signal=58%
REACTOME_INTERLEUKIN_RECEPTOR_SHC_SIGNALING	22	0.513519	1.53864	0.021978	0.0518576	1	4724	tags=73%, list=36%, signal=113%
REACTOME_NOD1_2_SIGNALING_PATHWAY	33	0.471014	1.53751	0.0287162	0.0521336	1	1604	tags=24%, list=12%, signal=28%
REACTOME_G2_M_DNA_DAMAGE_CHECKPOINT	53	0.419715	1.53676	0.0126984	0.052233	1	3586	tags=45%, list=27%, signal=62%
REACTOME_REGULATION_OF_RUNX1_EXPRESSION_AND_ACTIVITY	16	0.564612	1.53554	0.0350877	0.0525638	1	3175	tags=50%, list=24%, signal=66%
REACTOME_EXTRACELLULAR_MATRIX_ORGANIZATION	200	0.345854	1.53517	0.00141643	0.0526199	1	2951	tags=38%, list=22%, signal=48%
REACTOME_HSF1_DEPENDENT_TRANSACTIVATION	29	0.482624	1.5349	0.0201681	0.0526789	1	2718	tags=34%, list=21%, signal=43%
REACTOME_SLC_MEDIATED_TRANSMEMBRANE_TRANSPORT	142	0.362706	1.53297	0.00434153	0.0533397	1	1847	tags=25%, list=14%, signal=28%
REACTOME_SIGNALING_BY_MODERATE_KINASE_ACTIVITY_BRAF_MUTANTS	38	0.45008	1.53291	0.0202703	0.0533149	1	3555	tags=37%, list=27%, signal=50%
PID_PI3K_PLC_TRK_PATHWAY	31	0.466537	1.53225	0.0324675	0.053524	1	3818	tags=55%, list=29%, signal=77%
REACTOME_COLLAGEN_FORMATION	57	0.41788	1.53222	0.00488599	0.0534841	1	2843	tags=42%, list=22%, signal=53%
REACTOME_CARGO_RECOGNITION_FOR_CLATHRIN_MEDIATED_ENDOCYTOSIS	83	0.390486	1.53148	0.00778816	0.0535967	1	4151	tags=41%, list=31%, signal=59%
REACTOME_REGULATION_OF_TP53_ACTIVITY_THROUGH_PHOSPHORYLATION	73	0.398802	1.53135	0.011254	0.0535496	1	3008	tags=33%, list=23%, signal=42%
PID_IGF1_PATHWAY	26	0.496601	1.53012	0.0220588	0.0538761	1	3418	tags=50%, list=26%, signal=67%
REACTOME_REGULATION_OF_TP53_ACTIVITY	128	0.364107	1.52906	0.00293686	0.0542128	1	3586	tags=34%, list=27%, signal=47%
REACTOME_SUMOYLATION_OF_SUMOYLATION_PROTEINS	35	0.457682	1.52843	0.0217391	0.0542784	1	2374	tags=37%, list=18%, signal=45%
REACTOME_REGULATION_OF_PYRUVATE_DEHYDROGENASE_PDH_COMPLEX	15	0.561613	1.52773	0.0422535	0.0544352	1	3948	tags=67%, list=30%, signal=95%
REACTOME_N_GLYCAN_ANTENNAE_ELONGATION_IN_THE_MEDIAL_TRANS_GOLGI	17	0.547688	1.52736	0.0366057	0.0545424	1	5064	tags=76%, list=38%, signal=124%
PID_ERA_GENOMIC_PATHWAY	47	0.429552	1.52643	0.014827	0.054808	1	2989	tags=36%, list=23%, signal=47%
PID_FAS_PATHWAY	34	0.458282	1.52625	0.0217755	0.0547501	1	3532	tags=47%, list=27%, signal=64%
PID_IL2_STAT5_PATHWAY	25	0.496404	1.5259	0.0344203	0.0548343	1	2148	tags=36%, list=16%, signal=43%
REACTOME_PLATELET_HOMEOSTASIS	55	0.415721	1.52478	0.00980392	0.055274	1	972	tags=18%, list=7%, signal=20%
REACTOME_DISORDERS_OF_TRANSMEMBRANE_TRANSPORTERS	128	0.359969	1.52345	0.00147493	0.0557553	1	2553	tags=26%, list=19%, signal=32%
REACTOME_CD28_DEPENDENT_PI3K_AKT_SIGNALING	19	0.531636	1.52274	0.029877	0.0559391	1	1616	tags=37%, list=12%, signal=42%
REACTOME_NOTCH2_ACTIVATION_AND_TRANSMISSION_OF_SIGNAL_TO_THE_NUCLEUS	19	0.52706	1.51714	0.0415225	0.0577859	1	4258	tags=58%, list=32%, signal=85%
REACTOME_FCERI_MEDIATED_MAPK_ACTIVATION	28	0.482085	1.51703	0.0359589	0.0577871	1	1618	tags=29%, list=12%, signal=32%
PID_P38_MK2_PATHWAY	19	0.527511	1.51451	0.0295652	0.0585564	1	3478	tags=42%, list=26%, signal=57%
REACTOME_INTERFERON_GAMMA_SIGNALING	67	0.404181	1.51447	0.0138675	0.0585261	1	4724	tags=54%, list=36%, signal=83%
REACTOME_EPH_EPHRIN_SIGNALING	76	0.38754	1.51144	0.0103245	0.0597278	1	3028	tags=34%, list=23%, signal=44%
PID_P38_ALPHA_BETA_PATHWAY	26	0.488939	1.51064	0.0355872	0.0599489	1	3567	tags=50%, list=27%, signal=68%
PID_ERBB4_PATHWAY	27	0.485602	1.51063	0.0244755	0.0599046	1	4490	tags=59%, list=34%, signal=90%
REACTOME_NOTCH4_INTRACELLULAR_DOMAIN_REGULATES_TRANSCRIPTION	18	0.54287	1.51027	0.0403509	0.0600232	1	3609	tags=56%, list=27%, signal=76%
REACTOME_SPHINGOLIPID_DE_NOVO_BIOSYNTHESIS	37	0.451242	1.50891	0.0182421	0.0605694	1	3088	tags=49%, list=23%, signal=63%
REACTOME_BETA_CATENIN_PHOSPHORYLATION_CASCADE	16	0.543372	1.50668	0.0431655	0.0612189	1	3740	tags=50%, list=28%, signal=70%
REACTOME_FC_EPSILON_RECEPTOR_FCERI_SIGNALING	118	0.360038	1.50507	0.00740741	0.0618027	1	2969	tags=25%, list=22%, signal=31%
REACTOME_METABOLISM_OF_COFACTORS	18	0.517038	1.50484	0.0362694	0.0618587	1	3541	tags=44%, list=27%, signal=61%
REACTOME_REGULATION_OF_KIT_SIGNALING	16	0.544296	1.50443	0.0405644	0.0619399	1	1400	tags=44%, list=11%, signal=49%
REACTOME_CARGO_CONCENTRATION_IN_THE_ER	27	0.484478	1.50417	0.040678	0.0620152	1	3332	tags=41%, list=25%, signal=54%
REACTOME_METABOLISM_OF_STEROIDS	110	0.371895	1.50315	0.00443787	0.0623955	1	2963	tags=34%, list=22%, signal=43%
REACTOME_INSULIN_PROCESSING	19	0.522102	1.50212	0.0428816	0.0627266	1	2517	tags=47%, list=19%, signal=58%
REACTOME_NONHOMOLOGOUS_END_JOINING_NHEJ	35	0.45029	1.4991	0.0293638	0.0639676	1	3055	tags=43%, list=23%, signal=56%
REACTOME_TRANSCRIPTIONAL_REGULATION_BY_RUNX1	159	0.34703	1.49677	0.00699301	0.0648689	1	3920	tags=37%, list=30%, signal=52%
REACTOME_TRANSPORT_OF_BILE_SALTS_AND_ORGANIC_ACIDS_METAL_IONS_AND_AMINE_COMPOUNDS	42	0.435522	1.49633	0.0240385	0.0648547	1	975	tags=24%, list=7%, signal=26%
REACTOME_TRANSPORT_OF_SMALL_MOLECULES	454	0.311932	1.49632	0	0.0648068	1	3069	tags=28%, list=23%, signal=35%
REACTOME_G1_S_SPECIFIC_TRANSCRIPTION	24	0.484096	1.49252	0.0448276	0.0661523	1	3440	tags=58%, list=26%, signal=79%
REACTOME_SIGNALING_BY_NOTCH	172	0.340502	1.48867	0.00578871	0.0676356	1	2990	tags=29%, list=23%, signal=37%
REACTOME_APOPTOTIC_CLEAVAGE_OF_CELLULAR_PROTEINS	28	0.465128	1.48755	0.0423729	0.0680113	1	3304	tags=32%, list=25%, signal=43%
PID_ECADHERIN_STABILIZATION_PATHWAY	36	0.441589	1.48753	0.0429553	0.0679629	1	4033	tags=47%, list=31%, signal=68%
REACTOME_OVARIAN_TUMOR_DOMAIN_PROTEASES	33	0.449428	1.48668	0.0352349	0.068207	1	2953	tags=33%, list=22%, signal=43%
REACTOME_PLATELET_ACTIVATION_SIGNALING_AND_AGGREGATION	197	0.332337	1.48578	0.00273224	0.0685343	1	4061	tags=40%, list=31%, signal=56%
REACTOME_DEUBIQUITINATION	218	0.331323	1.48407	0.00273973	0.0690434	1	3141	tags=26%, list=24%, signal=33%
PID_ATR_PATHWAY	30	0.458127	1.48374	0.0462329	0.069159	1	4067	tags=60%, list=31%, signal=86%
PID_AURORA_A_PATHWAY	27	0.470701	1.48152	0.0334507	0.0700589	1	2902	tags=41%, list=22%, signal=52%
PID_S1P_S1P1_PATHWAY	19	0.524359	1.47976	0.039783	0.0706065	1	4735	tags=63%, list=36%, signal=98%
PID_CXCR4_PATHWAY	95	0.364204	1.47708	0.0110063	0.0715977	1	2908	tags=34%, list=22%, signal=43%
PID_P53_REGULATION_PATHWAY	55	0.411776	1.477	0.0260337	0.0715825	1	3254	tags=36%, list=25%, signal=48%
REACTOME_RUNX1_REGULATES_GENES_INVOLVED_IN_MEGAKARYOCYTE_DIFFERENTIATION_AND_PLATELET_FUNCTION	48	0.422738	1.47604	0.0222222	0.0720025	1	4043	tags=46%, list=31%, signal=66%
REACTOME_G_PROTEIN_MEDIATED_EVENTS	40	0.427842	1.47126	0.0386555	0.0742256	1	2717	tags=35%, list=21%, signal=44%
REACTOME_TP53_REGULATES_TRANSCRIPTION_OF_CELL_DEATH_GENES	39	0.434667	1.46896	0.0327869	0.0750884	1	3540	tags=38%, list=27%, signal=52%
PID_RAC1_PATHWAY	49	0.412195	1.46879	0.0268562	0.0751285	1	4056	tags=47%, list=31%, signal=67%
REACTOME_METABOLISM_OF_CARBOHYDRATES	231	0.32515	1.46369	0.00134228	0.0773683	1	3359	tags=35%, list=25%, signal=47%
REACTOME_DAP12_INTERACTIONS	31	0.453187	1.45638	0.0397351	0.0807584	1	2969	tags=39%, list=22%, signal=50%
REACTOME_TRANSCRIPTIONAL_REGULATION_BY_RUNX2	98	0.36116	1.45412	0.0213415	0.0817929	1	3885	tags=35%, list=29%, signal=49%
PID_KIT_PATHWAY	46	0.404762	1.45176	0.0474632	0.0827559	1	4180	tags=57%, list=32%, signal=82%
REACTOME_CELL_CYCLE_CHECKPOINTS	212	0.320715	1.44796	0.00813008	0.0842601	1	3626	tags=33%, list=27%, signal=45%
PID_ARF6_TRAFFICKING_PATHWAY	43	0.421758	1.44222	0.0335463	0.0868503	1	1641	tags=28%, list=12%, signal=32%
REACTOME_MITOTIC_PROMETAPHASE	158	0.334731	1.43897	0.014556	0.0887086	1	2902	tags=32%, list=22%, signal=40%
PID_DELTA_NP63_PATHWAY	36	0.429854	1.43803	0.0378913	0.0890007	1	3923	tags=56%, list=30%, signal=79%
REACTOME_RAB_GEFS_EXCHANGE_GTP_FOR_GDP_ON_RABS	81	0.364331	1.43257	0.0269865	0.0919882	1	2347	tags=27%, list=18%, signal=33%
REACTOME_REGULATION_OF_TP53_EXPRESSION_AND_DEGRADATION	34	0.433124	1.43051	0.0420168	0.0928324	1	4005	tags=44%, list=30%, signal=63%
PID_CD8_TCR_DOWNSTREAM_PATHWAY	45	0.4051	1.42981	0.0459966	0.0932011	1	1618	tags=22%, list=12%, signal=25%
REACTOME_MITOTIC_SPINDLE_CHECKPOINT	90	0.355901	1.42681	0.0154321	0.0947413	1	3626	tags=36%, list=27%, signal=49%
REACTOME_SIGNALING_BY_NTRK1_TRKA	68	0.378181	1.42635	0.0288754	0.0949536	1	3532	tags=41%, list=27%, signal=56%
REACTOME_SIGNALING_BY_TGF_BETA_RECEPTOR_COMPLEX	72	0.366355	1.41839	0.0360502	0.0990062	1	4381	tags=46%, list=33%, signal=68%
REACTOME_SUMOYLATION_OF_RNA_BINDING_PROTEINS	44	0.404768	1.41795	0.0269414	0.0991037	1	2775	tags=36%, list=21%, signal=46%
REACTOME_SIGNALING_BY_TGF_BETA_FAMILY_MEMBERS	89	0.357367	1.41703	0.0186047	0.099417	1	2595	tags=30%, list=20%, signal=37%
REACTOME_SIGNALING_BY_FGFR_IN_DISEASE	47	0.399118	1.41666	0.0463259	0.0996316	1	4402	tags=49%, list=33%, signal=73%
PID_FOXO_PATHWAY	46	0.40453	1.41249	0.0451613	0.102152	1	3888	tags=48%, list=29%, signal=68%
REACTOME_INTRINSIC_PATHWAY_FOR_APOPTOSIS	46	0.403597	1.40835	0.0410509	0.104671	1	4446	tags=43%, list=34%, signal=65%
REACTOME_TRANSCRIPTIONAL_REGULATION_BY_RUNX3	90	0.358827	1.40691	0.0181269	0.105464	1	3885	tags=38%, list=29%, signal=53%
REACTOME_DEATH_RECEPTOR_SIGNALLING	125	0.334855	1.39984	0.0104012	0.109289	1	2847	tags=30%, list=22%, signal=37%
REACTOME_MITOTIC_METAPHASE_AND_ANAPHASE	167	0.320695	1.39869	0.018759	0.109727	1	3626	tags=32%, list=27%, signal=43%
REACTOME_SIGNALING_BY_RHO_GTPASES	341	0.296452	1.39628	0.00133333	0.111114	1	4058	tags=38%, list=31%, signal=54%
REACTOME_INTRA_GOLGI_AND_RETROGRADE_GOLGI_TO_ER_TRAFFIC	166	0.32141	1.39568	0.0127119	0.111441	1	2956	tags=30%, list=22%, signal=38%
REACTOME_DNA_DOUBLE_STRAND_BREAK_REPAIR	111	0.342407	1.39547	0.0208333	0.111515	1	3055	tags=33%, list=23%, signal=43%
REACTOME_TRANSPORT_TO_THE_GOLGI_AND_SUBSEQUENT_MODIFICATION	152	0.321569	1.39186	0.0183876	0.11382	1	5064	tags=48%, list=38%, signal=77%
REACTOME_G_ALPHA_I_SIGNALLING_EVENTS	188	0.30961	1.37395	0.0213333	0.124236	1	2466	tags=28%, list=19%, signal=34%
REACTOME_CLASS_A_1_RHODOPSIN_LIKE_RECEPTORS	114	0.329495	1.37045	0.0325581	0.126474	1	1087	tags=21%, list=8%, signal=23%
REACTOME_MITOTIC_G1_G1_S_PHASES	128	0.326658	1.37021	0.0316092	0.126607	1	4215	tags=37%, list=32%, signal=53%
REACTOME_ASPARAGINE_N_LINKED_GLYCOSYLATION	255	0.302872	1.36682	0.00937082	0.128817	1	4540	tags=42%, list=34%, signal=63%
REACTOME_CLASS_I_MHC_MEDIATED_ANTIGEN_PROCESSING_PRESENTATION	310	0.294536	1.36436	0.00791557	0.130178	1	3415	tags=27%, list=26%, signal=35%
REACTOME_CELLULAR_RESPONSES_TO_EXTERNAL_STIMULI	430	0.281371	1.34644	0.0037037	0.143167	1	2957	tags=24%, list=22%, signal=30%
REACTOME_RHO_GTPASE_EFFECTORS	236	0.286931	1.30456	0.0328767	0.17174	1	4054	tags=37%, list=31%, signal=53%
REACTOME_GPCR_LIGAND_BINDING	150	0.302375	1.29333	0.0495495	0.179998	1	1141	tags=19%, list=9%, signal=21%
REACTOME_AXON_GUIDANCE	412	0.258679	1.24155	0.027027	0.225616	1	3466	tags=29%, list=26%, signal=38%
